# Supplementary material for: Genomic Analysis of Infectious Bursal Disease Virus in Nigeria: Identification of Unique Mutations of Yet Unknown Biological Functions in Both Segments A and B
Source: Vaccines (Basel). 2023 Apr 19;11(4):867. doi: 10.3390/vaccines11040867 (PMC10144922; doi:10.3390/vaccines11040867)
Supplement: Supplementary file 1 [file vaccines-11-00867-s001.zip]

Archive with 1 entries (1 files):
- vaccines-2312730-supplementary.pdf
